# Supplementary material for: Supporting Traumatic Grief: A Qualitative Analysis of Helper’s Lived Experience
Source: Int J Environ Res Public Health. 2022 Nov 30;19(23):16002. doi: 10.3390/ijerph192316002 (PMC9738878; doi:10.3390/ijerph192316002)
Supplement: Supplementary file 1 [file ijerph-19-16002-s001.zip]

Archive with 1 entries (1 files):
- ijerph-2020042-supplementary.pdf
